# Supplementary material for: Macrocycle-stabilization of its interaction with 14-3-3 increases plasma membrane localization and activity of CFTR
Source: Nat Commun. 2022 Jun 23;13:3586. doi: 10.1038/s41467-022-31206-6 (PMC9226124; doi:10.1038/s41467-022-31206-6)
Supplement: Supplementary file 4 — Source data [file 41467_2022_31206_MOESM4_ESM.xlsx]

## Sheet: Fig1b
Concentration (M)	0.00025	0.000125	6.25e-05	3.125e-05	1.5625e-05	7.8125e-06	3.90625e-06	1.95313e-06	9.76563e-07	4.88281e-07	2.44141e-07	1.2207e-07	6.10352e-08	3.05176e-08	1.52588e-08	7.62939e-09	3.8147e-09	1.90735e-09	9.53674e-10	4.76837e-10	2.38419e-10	1.19209e-10	no 14-3-3	Everage no 14-3-3
R6 DSMO	205	186	167	139	108	79	55	41	32	28	24	23	22	22	22	20	20	21	21	21	21	20	14	17.3333
	204	186	165	135	108	78	56	42	32	28	24	23	23	22	20	21	20	21	21	21	20	20	18	17.3333
	201	187	165	136	106	75	54	42	31	26	25	23	22	22	20	22	21	20	20	20	18	19	20	17.3333
R6 FC 100 uM	260	256	246	234	212	175	135	98	68	48	35	28	24	23	22	20	21	18	21	21	22	20	23	22
	261	256	249	235	209	175	135	96	64	46	35	28	25	20	22	22	21	20	20	19	21	20	21	22
	258	254	248	231	209	176	137	97	69	48	35	30	25	22	19	19	19	19	18	18	22	18	22	22

## Sheet: Fig1c
#	Samples	Negative control	High/low photon count
1	-10.6357
2			-16.1318
3	-9.84958
4	-10.2939
5	-10.042
6	-10.5552
7	-8.95562
8	-9.00324
9	-10.7764
10	-9.19927
11	-8.86588
12	-8.99165
13	-7.96351
14	-8.2824
15	-8.28585
16	-8.15795
17	-6.57631
18	-6.11562
19	-5.02001
20	-5.14267
21	-8.12083
22	-4.51407
23	-7.01198
24	-5.01555
25	-5.97133
26	-8.16837
27	-4.83936
28	-6.10598
29	-5.23812
30	-3.71265
31	-5.74214
32	-2.43624
33	-3.87796
34	-3.19866
35	-6.48954
36			-6.97106
37	-3.91335
38	-2.90927
39	-4.73923
40	-5.38561
41	-8.2372
42	-7.36164
43	-5.66959
44	-7.05805
45	-7.2695
46	-6.99166
47	-6.92181
48	-6.76521
49	-6.06688
50	-5.65599
51	-5.83011
52	-5.27687
53	-4.1411
54	-5.14835
55	-7.01883
56	-6.10759
57	-7.394
58	-4.65643
59	-2.82428
60	-4.07892
61	-4.2649
62	-1.82888
63	-3.71192
64	-1.24431
65	-3.67315
66	-2.5097
67	-2.9742
68	-1.73994
69	-3.15067
70	-1.33651
71			-19.5699
72	-1.77934
73	1.72503
74	-4.06628
75	-3.36243
76	-4.29786
77	-3.16104
78	-3.17519
79	-3.68433
80	-2.09073
81	-5.56976
82	-6.85172
83	-3.87957
84	-6.87911
85	-2.92924
86	-4.04849
87	-4.28421
88	-3.1246
89	-3.95948
90	-4.75857
91	-4.26141
92	-2.74429
93	-4.24922
94	-3.80311
95	-5.55825
96	-5.98116
97	-5.42012
98	-4.86416
99	-2.92662
100	-2.19164
101	-1.10733
102	-0.480152
103	0.605803
104	1.75648
105	1.7799
106	1.40607
107	0.137545
108	-0.624829
109	-0.635392
110	-0.770842
111	-0.116683
112			-1.23951
113	3.58973
114	0.432291
115	0.122119
116	-0.277418
117	0.0234477
118	-1.72916
119	-1.58745
120	-1.96336
121	0.0259858
122	0.153934
123	-0.490937
124	0.583789
125	1.31603
126	0.8129
127	-0.142983
128	-1.67901
129	-2.04434
130	-1.76906
131	-1.28643
132	-1.12226
133	-0.4722
134	-1.53766
135	-1.06281
136	-0.294319
137	-1.67248
138	-1.49722
139	0.0656372
140	-0.58081
141	4.51814
142	6.21799
143	4.3235
144	7.34591
145	3.99358
146	6.96274
147	3.47212
148	7.6545
149	1.93895
150	4.50409
151	3.10738
152	4.52029
153	3.05188
154	5.85267
155	2.93933
156	3.40351
157	3.83377
158	3.78305
159	5.26694
160	5.44102
161	3.40597
162	2.97615
163	2.10733
164	4.63802
165	3.72706
166	3.48335
167	2.85955
168	2.08312
169	1.38152
170	1.55002
171	1.1831
172	2.55285
173	2.50904
174	1.10147
175	-0.0833127
176	-0.22732
177	-0.0560757
178	-1.13851
179	-0.512664
180	-2.16511
181			4.4444
182	10.1801
183	8.1259
184	7.64194
185			4.68395
186	6.76665
187	8.69198
188	6.00273
189	5.42432
190	6.03303
191	5.31527
192	5.01825
193	5.31008
194	5.67022
195	3.74426
196	3.56381
197	2.60519
198			-5.31524
199	2.50738
200	1.92762
201	5.49855
202	5.61457
203	6.43231
204	6.06992
205	5.70284
206	4.41615
207	5.75155
208	4.23846
209	4.21406
210	3.03821
211	3.82041
212	2.84602
213	2.60421
214	4.17013
215	1.79436
216	2.15416
217	0.687028
218	3.04598
219	1.55563
220	1.45261
221	1.07345
222	-0.240622
223	9.65573
224	12.2047
225	9.68934
226	10.238
227	7.6346
228	10.2717
229	9.03548
230	10.2809
231	7.10822
232	8.76506
233	6.87039
234	6.95169
235	4.59131
236	7.28565
237	3.77336
238	3.5541
239	1.66339
240	2.40786
241	9.10177
242	9.59579
243	9.23374
244	9.213
245	9.04163
246	8.43901
247	7.49735
248	6.70501
249	5.71801
250	6.55832
251	8.49376
252	7.59005
253	5.50797
254	4.77036
255	4.07043
256	3.96453
257	3.91167
258	2.1862
259	2.80389
260	3.04839
261	12.6228
262	13.1319
263	14.0688
264	16.3355
265	11.6903
266	13.8701
267	10.0483
268	10.8123
269	9.01745
270	11.4126
271	8.45301
272	8.30857
273	7.59114
274	7.63307
275	8.16512
276	6.89158
277	4.28838
278	7.70019
279	3.61212
280	6.78538
281	12.2642
282	12.2273
283	12.1924
284	10.6327
285	9.24084
286	9.74658
287			8.99011
288	8.51234
289	6.72465
290	7.25627
291	8.07014
292	6.13877
293	7.5455
294	6.96868
295	4.98471
296	5.22074
297	5.27349
298	4.45364
299	3.59816
300	3.73551
301	8.52287
302	10.5614
303	10.8679
304	7.4683
305	8.36224
306	10.07
307	6.9189
308	9.48073
309	6.48034
310	7.3711
311	8.35218
312	10.58
313	6.63194
314	12.1906
315	7.86551
316	12.3226
317	5.56755
318	16.5973
319	6.21684
320	4.23277
321	-11.8517
322	-8.43744
323	-11.2296
324	-6.05171
325	-7.26351
326	-5.71499
327	-6.68185
328	-7.13568
329	-8.45594
330	-5.31247
331	-4.3667
332	-4.82232
333	-5.94686
334	-5.01734
335	-7.9442
336	-5.13528
337	-6.42276
338	-3.55337
339	-5.20291
340	-2.85048
341	-5.6032
342	-4.59152
343	-5.26725
344	-3.83351
345	-4.30342
346	-3.38443
347	-4.37566
348	-2.91017
349	-3.96731
350	-2.39203
351	-1.89999
352	-2.44966
353	-2.7055
354	-3.22493
355	-3.69673
356	-3.80301
357	-2.64754
358	-3.26596
359	-3.3002
360	-3.00278
361	-5.47173
362	-6.47926
363	-5.26347
364	-5.89588
365	-2.80069
366	-3.199
367	-3.36962
368	-3.18849
369	-4.27914
370	-4.00214
371	-2.55661
372	-0.744242
373	-0.0428905
374	-3.56766
375	-2.78762
376	-4.49362
377	-2.45544
378	-1.8462
379	-2.44312
380	-1.47691
381	-1.94047
382	0.573299
383	0.290882
384	0.545616
385	-1.26976
386	-0.600946
387	-0.211716
388	-0.769265
389	-0.831701
390	-0.656383
391	0.159748
392	-1.42353
393	-0.333227
394	-2.10741
395	-2.25374
396	-1.71148
397	-2.17822
398	-1.17293
399	-1.83596
400	-0.318243
401	-3.40077
402	-3.20594
403	-0.993719
404	-1.65021
405	-1.41019
406	-2.93955
407	-1.28828
408	-1.86053
409	0.166451
410	-1.34098
411	0.944814
412	-1.52784
413	3.57235
414	-1.26513
415	1.40305
416	-1.03641
417	-1.59726
418	0.358845
419	0.587638
420	1.37826
421	0.889166
422	2.27473
423	2.28579
424	2.13582
425	2.94333
426	1.91289
427	1.82311
428	1.95875
429	0.728908
430	2.06123
431	2.11455
432	1.58842
433	1.42463
434	1.82935
435	0.646004
436	-0.398442
437	0.402548
438	0.146859
439	0.674442
440	0.169966
441	2.81041
442	2.60148
443	5.83414
444	5.60862
445	4.4399
446	0.434562
447	0.450194
448	2.99882
449	2.08408
450	1.32303
451	4.32575
452	3.11208
453	1.75407
454	-0.00784105
455	3.10736
456	2.537
457	1.11186
458	0.925279
459	4.09586
460	1.60455
461	5.22882
462	4.9098
463	6.3149
464	5.22111
465	5.58107
466	5.23712
467	4.70157
468	4.00544
469	4.43456
470	4.05111
471	3.72377
472	4.6071
473	4.72885
474	3.29623
475	1.43816
476	-0.368819
477	1.76986
478	1.6741
479	2.38509
480	1.71823
481	6.54224
482	5.33978
483	6.0895
484	4.81732
485	4.02608
486	3.99206
487	4.45714
488	2.7633
489	4.02452
490	2.64277
491	5.01854
492	3.46047
493	5.87656
494	3.02589
495	1.11727
496	1.47728
497	3.67697
498	1.18607
499	2.99688
500	4.42901
501	7.26987
502	7.93188
503	7.92026
504	7.81328
505	6.70849
506	7.56399
507	7.72578
508	5.18988
509	5.72599
510	5.94301
511	5.53714
512	5.23305
513	4.09389
514	5.22727
515	4.9283
516	2.84857
517	3.10555
518	3.7598
519	3.50815
520	3.55741
521	7.3224
522	9.03849
523	7.57774
524	7.33997
525	6.64976
526	6.09512
527	6.29786
528	4.35129
529	7.72349
530	4.39352
531	4.02986
532	5.36319
533	1.65195
534	3.80642
535	3.10878
536	3.06511
537	3.1487
538	4.05798
539	6.51397
540	3.54502
541	3.07899
542	-0.595563
543	11.5613
544	11.5322
545	11.2081
546	7.93311
547	9.98639
548	8.93632
549	8.20574
550	7.63363
551	6.60044
552	4.8459
553	5.76482
554	3.53686
555	4.7104
556	5.35757
557	3.85054
558	4.01636
559	4.78061
560	2.8576
561	10.3433
562	9.99175
563	13.4868
564	11.206
565	10.925
566	7.16634
567	9.80938
568	7.27915
569	9.38331
570	6.592
571	9.59384
572	6.03989
573	7.74936
574	5.37494
575	7.23578
576	4.52363
577	6.76057
578	3.55967
579	6.82608
580	4.45342
581	11.657
582	12.394
583	12.7051
584	12.5725
585	10.6845
586	10.8289
587	9.34918
588	9.68028
589	7.27122
590	7.96768
591	7.74472
592	7.3529
593	6.55782
594	6.82659
595	5.67208
596	5.97455
597	4.74373
598	4.52021
599	4.17833
600	3.54019
601	11.997
602	11.2953
603	13.7512
604	9.52887
605	11.3887
606	9.14722
607	11.1727
608	7.2658
609	9.01281
610	6.75296
611	9.70465
612	6.41459
613	8.82523
614	6.87416
615	4.49699
616	3.44363
617	7.40114
618	3.78465
619	4.37666
620	3.47933
621	7.03961
622	8.66263
623	7.50307
624	7.15676
625	7.96274
626	6.0888
627	6.22375
628	6.5669
629	5.52902
630	4.40245
631	4.65103
632	5.03601
633	3.56733
634	4.19311
635	3.53098
636	2.19548
637	1.64816
638	1.88413
639	2.61861
640	1.12217
641	-9.1256
642	-9.81546
643	-8.79397
644	-7.45861
645	-8.68521
646	-8.40888
647	-8.2092
648	-7.4857
649	-7.44272
650	-6.6548
651	-6.53465
652	-5.565
653	-5.98732
654	-4.96284
655	-7.46141
656	-6.51547
657	-7.11646
658	-6.66333
659	-6.89145
660	-6.41451
661	-5.43186
662	-4.36297
663	-3.37646
664	-2.98324
665	-2.95733
666	-3.42077
667	-3.44433
668	-2.09362
669	-2.45253
670	-2.36529
671	-3.19988
672	-1.57624
673	-3.85124
674	-3.40712
675	-3.7636
676	-3.72178
677	-3.40914
678	-4.08999
679	-4.45424
680	-4.21215
681	-5.72633
682	-5.99124
683	-5.17936
684	-3.93088
685	-5.10213
686	-5.56782
687	-4.93903
688	-4.78529
689	-4.36852
690	-4.76821
691	-3.58854
692	0.739644
693	-2.64556
694	-2.54744
695	-3.57994
696	-3.24401
697	-3.44146
698	-1.98013
699	-3.48761
700	-1.36939
701	-0.340706
702	-1.96751
703	-0.262765
704	0.320362
705	0.190533
706	-0.822215
707	2.33558
708	-1.28842
709	-0.300733
710	-0.0429124
711	-0.911678
712	0.290944
713	-0.994222
714	-1.18964
715	-1.24245
716	0.434549
717	-1.70843
718	-2.41402
719	-2.81169
720	-0.58106
721	-3.28764
722	-2.77344
723	-1.68403
724	4.39515
725	-0.706227
726	-0.319342
727	-1.79587
728	-2.27027
729	-1.7035
730	-0.663069
731	-1.09211
732	0.331124
733	-1.53817
734	3.84634
735	-2.65185
736	5.07782
737	-4.46978
738	-0.64003
739	-0.661971
740	0.514671
741	1.38182
742	2.89772
743	2.83889
744	3.19085
745	1.85543
746	3.26351
747	2.12613
748	0.682666
749	0.594325
750	2.16206
751	1.56439
752	1.2082
753	0.507738
754	1.22036
755	-1.23108
756	0.453152
757	-0.427742
758	-0.648946
759	-2.29744
760	-0.865076
761	0.230091
762	0.791819
763	1.00157
764	0.570131
765	1.90478
766	2.47351
767	0.435558
768	0.589712
769	0.0743083
770	0.353054
771	1.23654
772	0.0352769
773	0.643296
774	2.26086
775	0.583413
776	3.05312
777	-1.32494
778	8.44976
779	-0.749502
780	-0.962245
781	5.98735
782	6.02294
783	4.86866
784	5.13429
785	4.21195
786	5.06249
787	5.14561
788	3.04551
789	4.27634
790	2.75685
791	3.70125
792	5.20089
793	2.99676
794	4.92035
795	1.1894
796	0.150705
797	1.86145
798	2.51632
799	0.0752697
800	0.92497
801	3.82861
802	4.33165
803	2.73861
804	5.88226
805	4.01575
806	3.8022
807	3.37158
808	4.8787
809	2.12332
810	2.73872
811	3.04343
812	3.95513
813	3.12292
814	1.0121
815	1.06113
816	0.669163
817	1.24503
818	0.624792
819	0.580582
820	-0.0249936
821	6.17802
822	8.42444
823	8.55537
824	9.30164
825	7.48859
826	6.97746
827	6.8037
828	5.27957
829	4.67603
830	4.09024
831	4.35832
832	4.57447
833	4.6495
834	33.8659
835	2.70268
836	22.5643
837	1.99038
838	0.723447
839	1.94833
840	1.91597
841	5.95719
842	5.97343
843	5.91763
844	6.17731
845	5.66442
846	6.01307
847	5.58423
848	4.4218
849	4.48292
850	3.62422
851	3.85507
852	3.49025
853	3.18445
854	3.64174
855	2.18908
856	2.2897
857	1.17884
858	2.65763
859	1.78946
860	0.897623
861	1.19236
862	-0.165806
863	10.782
864	10.1782
865	10.4798
866	11.452
867	7.7088
868	7.55427
869	6.83456
870	7.95506
871	6.38744
872	6.01857
873	6.19084
874	4.4469
875	2.63145
876	2.61241
877	1.68294
878	1.96757
879	1.21328
880	0.760547
881	7.14878
882	7.94114
883	8.78869
884	9.14279
885	7.56066
886	7.49214
887	5.3185
888	6.46123
889	5.26791
890	5.67416
891	5.2958
892	7.25421
893	3.89535
894	3.60884
895	3.13016
896	2.8029
897	2.41852
898	1.85593
899	0.654525
900	1.93236
901	11.9667
902	11.5644
903	10.5868
904	11.5329
905	10.2073
906	9.89741
907	8.95295
908	9.02105
909	7.50284
910	7.85417
911	8.54522
912	8.85223
913	4.74486
914	6.46385
915	4.34172
916	5.27008
917	2.82828
918	2.88173
919	2.52147
920	2.67993
921	9.59537
922	9.18825
923	9.96428
924	8.88018
925	9.08498
926	7.89906
927	7.25139
928	6.40915
929	5.77774
930	5.90983
931	3.76001
932	6.08673
933	5.69205
934	5.62273
935	3.04261
936	2.54761
937	2.70212
938	2.42009
939	2.85109
940	2.28923
941	5.93808
942	7.58751
943	52.1467
944	6.30051
945	59.3517
946	5.53125
947	2.96777
948	5.71807
949	2.60215
950	3.7106
951	6.25175
952	4.26225
953	2.25534
954	2.71698
955	1.76537
956	1.10511
957	0.222942
958	0.201393
959	-0.511204
960	-0.755066
961	-10.0831
962	-8.87042
963	-9.73706
964	-9.02409
965	-9.05013
966	-7.84044
967	-8.38411
968	-8.36419
969	-5.10488
970	-7.154
971	-5.50363
972	-4.33243
973	-5.07677
974	-5.46791
975	-6.39927
976	-5.54014
977	-5.68049
978	-3.17035
979	-4.03595
980	-2.27923
981	-6.55695
982	-6.14954
983	-4.721
984	-4.28207
985	-1.18901
986	-4.89207
987	-4.72134
988	-4.34627
989	-4.88508
990	-3.24556
991	-5.06597
992	-3.42238
993	-3.70036
994	-3.43348
995	-1.047
996	-3.95517
997	-2.37606
998	-2.89243
999	-2.76271
1000	-3.72289
1001	-7.5211
1002	-7.162
1003	-4.08739
1004	-3.41925
1005	-5.90097
1006	-5.78455
1007	-5.64859
1008	-1.70771
1009	-3.44261
1010	11.3008
1011	-4.07522
1012	-2.48837
1013	-5.13109
1014	-4.54495
1015	-4.1863
1016	-3.37266
1017	-4.65251
1018	-3.29957
1019	-2.40944
1020	-2.6025
1021	-1.2287
1022	-2.42579
1023	-0.59459
1024	-1.086
1025	0.513059
1026	-1.95796
1027	0.409274
1028	-2.03399
1029	0.386589
1030	-1.40744
1031	1.78779
1032	-2.90048
1033	-0.976788
1034	-2.94998
1035	-0.176664
1036	-2.54582
1037	-0.959193
1038	-1.49891
1039	-1.91585
1040	-2.61014
1041	-3.09994
1042	-2.73391
1043	-3.43222
1044	-1.46182
1045	-1.62196
1046	-1.68401
1047	-2.26466
1048	-2.44322
1049	-2.3076
1050	-1.72509
1051	-2.64759
1052	-1.14582
1053	-1.39491
1054	-2.17245
1055	-4.35979
1056	1.80047
1057	-3.77906
1058	-2.4902
1059	-2.86539
1060	-1.64728
1061	1.53368
1062	0.754192
1063	1.05021
1064	1.32849
1065	1.33507
1066	0.0254212
1067	-0.294264
1068	-0.803267
1069	1.94112
1070	0.304825
1071	2.10426
1072	-0.252573
1073	0.497719
1074	-0.951339
1075	0.771083
1076	-2.3999
1077	-0.49408
1078	-1.79566
1079	-2.94618
1080	-2.99884
1081	1.49427
1082	1.44178
1083	1.23175
1084	0.905338
1085	18.8766
1086	0.504332
1087	3.00825
1088	0.254499
1089	0.253368
1090	5.53962
1091	0.465473
1092	-0.447658
1093	-0.328634
1094	-0.881581
1095	1.04636
1096	-1.06891
1097	-1.82852
1098	-2.28831
1099	-0.697545
1100	0.12929
1101	4.70887
1102	4.96034
1103	6.91659
1104	3.77178
1105	4.72379
1106	4.46964
1107	4.43762
1108	2.63876
1109	4.00975
1110	2.40911
1111	6.58883
1112	4.14616
1113	3.6154
1114	1.51477
1115	0.994908
1116	-1.34275
1117	-0.830392
1118	-0.410101
1119	-0.927689
1120	-1.76932
1121	5.92887
1122	5.73006
1123	5.9374
1124	5.06263
1125	4.36522
1126	4.71648
1127	4.86612
1128	4.20749
1129	3.18455
1130	3.66678
1131	34.0868
1132	2.34702
1133	4.60838
1134	1.95942
1135	2.10127
1136	0.747691
1137	0.223334
1138	2.82735
1139	4.0827
1140	-0.09918
1141	9.08557
1142	7.97137
1143	6.18286
1144	6.7073
1145	6.53959
1146	5.38104
1147	6.50125
1148	5.29188
1149	3.87884
1150	4.4585
1151	5.52831
1152	3.81734
1153	4.34826
1154	3.02451
1155	5.00128
1156	0.691229
1157	6.12087
1158	-0.394983
1159	-0.341965
1160	0.527342
1161	11.7265
1162	8.98985
1163	9.35025
1164	7.91032
1165	7.67569
1166	8.50086
1167	8.8011
1168	5.68854
1169	8.12578
1170	5.15623
1171	7.64686
1172	4.13273
1173	5.98866
1174	5.76896
1175	3.86485
1176	2.51713
1177	5.60746
1178	1.76284
1179	2.37073
1180	1.57326
1181	1.29185
1182	-0.176664
1183	9.34707
1184	10.1113
1185	9.16737
1186	7.98132
1187	8.11474
1188	7.77352
1189	7.48422
1190	6.9609
1191	7.24192
1192	4.93077
1193	5.54703
1194	4.11303
1195	2.15915
1196	1.81929
1197	0.897596
1198	0.38576
1199	0.218989
1200	-0.281002
1201	9.92482
1202	11.9007
1203	10.4549
1204	11.1031
1205	11.1944
1206	7.75059
1207	13.3581
1208	8.49494
1209	8.46409
1210	8.03687
1211	8.33535
1212	8.34925
1213	10.8415
1214	5.84887
1215	6.73678
1216	5.35026
1217	1.7949
1218	2.83382
1219	1.57834
1220	3.74837
1221			12.9768
1222			12.3364
1223			13.4459
1224			11.6445
1225	11.0982
1226	10.5226
1227	10.7213
1228	9.69441
1229	8.89931
1230	7.91539
1231	6.2519
1232	7.32098
1233	5.00002
1234	6.69879
1235	4.38635
1236	3.77453
1237	3.66183
1238	2.47855
1239	1.04299
1240	0.89012
1241	12.1868
1242	14.0502
1243	11.5438
1244	13.5944
1245	10.3556
1246	9.11594
1247	9.83161
1248	8.19318
1249	23.5877
1250	7.83592
1251	8.22561
1252	8.1401
1253	6.58388
1254	6.5481
1255	5.25786
1256	4.67719
1257	5.24304
1258	4.24647
1259	4.70211
1260	2.82068
1261	5.44521
1262	7.21049
1263	6.69855
1264	5.86056
1265	4.48901
1266	5.56683
1267	3.71095
1268	5.38182
1269	4.48937
1270	4.54
1271	3.25335
1272	4.48874
1273	4.86728
1274	2.36083
1275	2.49948
1276	0.45931
1277	-0.276078
1278	-0.0267307
1279	-1.27995
1280	0.270724
1281	-5.39609
1282	-6.45097
1283	-5.19456
1284		-6.18694
1285	-5.10009
1286			-33.0007
1287	-4.63026
1288	-4.3129
1289	-4.0533
1290	-4.75593
1291	-3.59934
1292	-6.16349
1293	-4.90746
1294	-5.64576
1295	-6.00046
1296	-6.09908
1297	-5.09121
1298	-4.34786
1299	-3.73484
1300	-2.84499
1301	-2.21625
1302	-3.0642
1303	-2.35989
1304	-1.73298
1305	-1.68688
1306	-2.64477
1307	-2.75286
1308	-1.7888
1309	-1.65627
1310	-1.90567
1311	-1.66774
1312			-9.04481
1313	-1.55823
1314	-3.05345
1315	-2.02486
1316	-2.71409
1317	-2.84276
1318	-2.65671
1319	-2.84049
1320	-1.62447
1321	-3.31315
1322	-2.28816
1323			-19.5368
1324	-4.23562
1325	-2.62929
1326	-3.88217
1327	-3.93018
1328	-3.43679
1329	-3.99914
1330	-3.07441
1331	-2.47819
1332	-3.31821
1333	-3.07808
1334	-3.86723
1335	-3.79033
1336	-3.96347
1337	-7.48064
1338	-2.36517
1339	-2.08093
1340	-1.46348
1341	0.0264912
1342	0.0920734
1343	-0.286763
1344	0.409639
1345	-1.39744
1346	-0.540647
1347	0.32678
1348	-1.54992
1349	-0.559283
1350			-6.52837
1351	-0.280214
1352	0.306341
1353			-10.0399
1354	-2.04547
1355	-2.91203
1356	-1.67161
1357	-1.50824
1358	-1.08569
1359	-1.3555
1360			-7.03216
1361	-3.44944
1362	-1.95484
1363	-0.868
1364	-0.532608
1365	-1.77681
1366	-2.44575
1367	-1.34094
1368	-1.64609
1369	-2.00941
1370	-2.29999
1371	-1.61091
1372	-1.49905
1373	-2.46217
1374	-2.75714
1375	-2.94038
1376	-3.7285
1377	-4.79263
1378			-19.1849
1379	-1.56904
1380	-2.27209
1381	1.63067
1382	2.44743
1383	2.42752
1384	3.78007
1385	2.85486
1386	1.97836
1387	1.02848
1388	13.3211
1389	1.13135
1390	1.19918
1391	1.22906
1392	7.25765
1393	0.319445
1394	4.93336
1395	-2.44855
1396	-1.37655
1397	-2.66056
1398	-0.841894
1399	-1.90417
1400	5.03986
1401	0.291786
1402	1.11393
1403	1.36686
1404	1.83383
1405	0.449282
1406	1.10192
1407	0.384178
1408			-4.85891
1409	-0.585241
1410	-0.129406
1411	-1.06586
1412	-0.725181
1413	-3.8883
1414	-1.4778
1415	-0.430525
1416	-1.61872
1417	-3.84185
1418	-1.60654
1419	-0.841894
1420	-2.24217
1421	3.55899
1422	5.5927
1423	4.65118
1424	4.03544
1425	3.02031
1426	4.71436
1427	3.59272
1428	2.29661
1429	1.027
1430	3.03408
1431	2.07802
1432	3.56851
1433			-2.63479
1434	3.15387
1435	-0.146308
1436	-1.09485
1437	-0.455255
1438	0.158
1439	-0.764671
1440	-1.20405
1441	4.29761
1442	4.53282
1443			-2.98998
1444	3.71018
1445	3.4735
1446	3.96782
1447	2.22435
1448	1.40752
1449	1.89749
1450	1.25055
1451	2.07085
1452	1.62381
1453	1.09873
1454	0.273298
1455	0.206946
1456	-1.33073
1457	0.0645952
1458	-2.07201
1459	-0.811184
1460	-1.18474
1461	6.03919
1462			5.16982
1463	6.49691
1464	7.01487
1465	6.47447
1466	5.45697
1467	5.51359
1468	4.49991
1469	4.24233
1470			-5.75744
1471	4.91664
1472	3.69779
1473	2.68302
1474	2.99386
1475	3.06968
1476	1.3289
1477	2.45062
1478	0.183221
1479	-0.267677
1480	-0.62259
1481	5.90714
1482	6.33232
1483	5.55696
1484	6.7384
1485	5.61993
1486	4.47583
1487	5.39866
1488	3.86412
1489	3.73532
1490	2.66227
1491	2.51184
1492	1.57127
1493	1.50497
1494	-3.81239
1495			-23.2117
1496	0.0955642
1497	1.02593
1498	-0.178618
1499	0.66542
1500			-3.65149
1501	-0.137206
1502	-2.13375
1503	13.0679
1504	8.95859
1505	8.92824
1506	7.22292
1507	8.58509
1508	7.46907
1509	17.246
1510	5.40311
1511	7.74329
1512	4.17247
1513	12.721
1514			0.599793
1515	4.1981
1516	1.61236
1517	0.707502
1518	-0.335356
1519	1.56864
1520	0.0322727
1521	7.00807
1522	7.0572
1523	7.70951
1524	7.49394
1525			4.60883
1526	5.69542
1527	6.14223
1528	5.83463
1529	4.09126
1530	4.99642
1531	2.57125
1532	4.73795
1533	3.04719
1534	3.10094
1535	2.48943
1536	1.55585
1537	0.964934
1538	1.21624
1539	-0.573674
1540	0.349409
1541	10.3999
1542	10.3187
1543	10.9575
1544	9.96445
1545	8.65149
1546	7.76335
1547	7.64513
1548	6.49339
1549	6.58381
1550	5.54188
1551	5.67966
1552	8.33108
1553			-1.10132
1554	4.21851
1555	3.08191
1556	3.24661
1557	0.683637
1558			-3.92459
1559	0.486562
1560	-1.60608
1561	8.28886
1562	8.80855
1563	7.97455
1564	8.18311
1565	6.52042
1566	5.6986
1567	5.6984
1568	5.8424
1569	4.96553
1570	0.802174
1571	4.14723
1572	3.09743
1573	3.42588
1574	3.50185
1575	2.26779
1576	0.983266
1577			2.6819
1578	0.125461
1579	0.0421637
1580	-0.743651
1581	3.3466
1582	5.77173
1583	7.57644
1584	4.15107
1585	2.45366
1586	3.13295
1587	1.96038
1588	2.15269
1589	1.09152
1590	0.309081
1591	1.77707
1592	4.47318
1593	0.945376
1594	0.953433
1595	-0.582033
1596	0.218718
1597	-0.964885
1598	-2.02117
1599	-2.057
1600	-2.23148
1601	-6.7882
1602	-6.65495
1603	-7.41892
1604	-6.22038
1605	-5.02065
1606	-4.76775
1607	-4.18093
1608	-4.57235
1609	-4.06153
1610	-3.32664
1611	-4.85127
1612	-2.15512
1613	-2.76571
1614	-4.52552
1615	-2.14421
1616	-1.69665
1617		-2.32329
1618	-1.21453
1619			-22.7941
1620	-0.929604
1621	-2.861
1622	-0.782764
1623	-1.01455
1624	-0.84737
1625	-0.704219
1626	1.0466
1627	-0.0937779
1628	1.41317
1629	0.316869
1630	1.85135
1631	0.811565
1632	2.56995
1633	1.56665
1634	3.2512
1635	0.815179
1636	0.5188
1637	15.0798
1638	0.62016
1639	1.74968
1640	0.428712
1641	-4.5765
1642	-3.16939
1643	-2.8897
1644	-2.00397
1645	-4.31032
1646	-1.69037
1647	-1.07313
1648	-1.04682
1649	-0.978292
1650	-1.08973
1651	-0.731831
1652	0.378008
1653	-0.204488
1654	-1.02188
1655	-1.44516
1656	0.993414
1657	0.090631
1658	2.36377
1659	0.913069
1660	2.37874
1661	4.48727
1662	0.365187
1663	1.13864
1664	9.07706
1665	0.625339
1666	20.9409
1667	1.2973
1668	3.08666
1669	3.94147
1670	0.914048
1671	1.24957
1672	1.89526
1673		2.30966
1674	0.876994
1675	0.730074
1676	0.325201
1677	0.38859
1678	13.236
1679	1.16946
1680	21.3543
1681	-2.15044
1682	-1.42147
1683	0.315526
1684	0.938424
1685	1.00544
1686	0.632464
1687			-21.9861
1688	1.93499
1689	0.35428
1690	-2.09721
1691	0.471225
1692			-4.05119
1693	0.775503
1694	-0.0531209
1695	-1.45087
1696	-0.534043
1697	-1.58113
1698	-0.508612
1699	1.87238
1700	0.112577
1701	1.57478
1702	5.97589
1703	9.1015
1704	5.11794
1705	2.74279
1706	16.5815
1707	2.7736
1708	11.9452
1709	2.92561
1710	2.36844
1711	2.42976
1712	2.49358
1713	2.27031
1714	3.81435
1715	13.2038
1716	0.841484
1717	4.05632
1718	2.82468
1719	0.484614
1720	2.51759
1721	1.35969
1722	1.74344
1723	2.40263
1724	1.28178
1725	1.38442
1726	1.03097
1727	1.7542
1728	1.7361
1729	1.80282
1730	1.86993
1731			-3.11645
1732	0.92943
1733	1.16185
1734	0.566811
1735	1.11854
1736	1.04695
1737	-0.273653
1738	-0.184245
1739	1.25829
1740			-3.44012
1741	4.4098
1742	4.66191
1743	4.95536
1744	4.43564
1745	4.75594
1746	5.49482
1747	4.91733
1748	4.87059
1749	3.64525
1750	5.65398
1751	4.10676
1752	3.90284
1753	2.38739
1754	3.42305
1755	4.87195
1756	1.25012
1757	41.157
1758	1.83198
1759	3.39436
1760	0.625025
1761	4.07193
1762	4.47439
1763	3.58413
1764	5.07074
1765	4.74395
1766	4.35895
1767	3.27955
1768	1.9643
1769	3.24983
1770	3.73476
1771	3.04932
1772	3.57371
1773	2.86552
1774	3.31184
1775	1.75633
1776	2.3802
1777	0.440743
1778	1.10102
1779	1.49366
1780			-2.98311
1781	6.14427
1782	8.40128
1783	7.27613
1784	8.76504
1785	6.87517
1786	5.63214
1787	6.92804
1788	5.88641
1789	4.89734
1790	4.85374
1791	5.77469
1792	5.06047
1793	4.28027
1794	4.63204
1795	3.35938
1796	3.03116
1797	1.82516
1798	1.15132
1799	1.6447
1800	1.70234
1801	6.16127
1802	8.25595
1803	6.30273
1804	7.56941
1805	6.08719
1806	5.62487
1807	5.31216
1808	6.31337
1809	5.65332
1810	43.9177
1811	4.55805
1812	3.03327
1813	3.33231
1814	5.68152
1815	3.42894
1816	1.40506
1817	1.36532
1818	2.21944
1819	1.72253
1820	1.79831
1821	0.480427
1822	-0.987834
1823	10.6419
1824	9.01097
1825	9.33695
1826	8.1005
1827	7.08556
1828	7.09105
1829	6.27554
1830	5.767
1831	42.3573
1832	6.5257
1833	10.1315
1834	6.52312
1835	10.1241
1836	2.98274
1837	2.78599
1838	2.10517
1839	23.3054
1840	0.249496
1841	7.90626
1842	8.62697
1843	8.03375
1844	13.8685
1845	7.18981
1846	10.0718
1847	5.99676
1848			18.0069
1849	5.64222
1850	7.67986
1851	5.17359
1852	6.06158
1853	3.92547
1854	4.37601
1855	2.16913
1856	3.39924
1857	3.03192
1858	2.00223
1859	1.6437
1860	2.41989
1861	9.89293
1862	9.73896
1863	11.1089
1864	9.41481
1865	9.25843
1866	8.68069
1867	8.0803
1868	7.34629
1869	7.24962
1870	7.20437
1871	9.28645
1872	7.06337
1873	5.91577
1874	5.76265
1875	5.80117
1876	3.53413
1877	5.59389
1878	1.11088
1879	3.9109
1880	1.62986
1881	8.05006
1882	9.26464
1883	7.80454
1884	7.24174
1885			4.1656
1886	14.3276
1887	5.58095
1888	6.00478
1889	6.05496
1890	4.58366
1891	6.21839
1892	5.2955
1893	4.16886
1894	5.56711
1895	2.32402
1896	1.77996
1897	2.22664
1898	1.48887
1899	0.53342
1900	1.78281
1901	5.11027
1902	4.63919
1903	6.96067
1904	3.49067
1905	4.21007
1906	1.77249
1907	1.42718
1908	3.03187
1909	2.1023
1910	2.56286
1911	2.63877
1912	2.10401
1913	1.84932
1914	2.03959
1915	0.817572
1916	-0.530965
1917	-0.709215
1918	-1.4798
1919	-0.762221
1920			-0.64129
1921	-9.31374
1922	-7.83671
1923	-6.77628
1924	-5.18774
1925	-5.28824
1926	-5.44942
1927	-3.63457
1928	-3.88796
1929	-4.07118
1930	-3.77273
1931	-2.58138
1932	-1.30383
1933	-1.56014
1934	-1.56932
1935	-1.52496
1936	-2.18516
1937	-0.515125
1938	0.734263
1939	-0.235661
1940	0.664752
1941	-3.26091
1942	-2.68874
1943	-1.92154
1944	-1.82647
1945	-0.274805
1946	0.183284
1947	0.350747
1948	1.29378
1949	1.26027
1950	1.2196
1951	1.76708
1952	1.92911
1953	2.01464
1954	2.3592
1955	4.11534
1956	2.06212
1957	1.85555
1958	2.72212
1959	2.66662
1960	2.55303
1961	-4.12152
1962	-2.51985
1963	-2.28652
1964	0.106379
1965	0.25615
1966	-0.112649
1967	0.522032
1968	2.51216
1969	2.00873
1970	1.76009
1971	2.56463
1972	3.46962
1973	1.99096
1974	2.17827
1975	1.88999
1976	1.90198
1977	2.07616
1978	3.25303
1979	3.10774
1980	2.69697
1981	-1.06031
1982	0.264321
1983	1.88514
1984	3.21855
1985	0.705339
1986	2.1389
1987	1.35817
1988	3.70071
1989	4.37178
1990	3.95204
1991	4.10886
1992	5.15865
1993	4.46037
1994	3.26666
1995	4.00422
1996	2.91998
1997	3.28029
1998	3.05169
1999	3.362
[truncated: 3,761 more rows]

## Sheet: Fig1d
Compound concentration (M)	CY000969			CY000970			CY001027			CY001028			CY001110			CY001146			CY001896			CY001969			CY001990			CY001994			CY002028			CY002035			FC-A			DMSO
0.0001	105.167	92.1667	110.367	125.667	143.267	127.367	67.7667	75.5667	83.7667	52.0667	43.6667	60.2667	97.2667	108.167	99.8667	35.2667	35.2667	37.4667	97.2667	108.167	99.8667	89.2667	97.4667	103.067	90.1667	97.0667	82.4667	17.9667	21.5667	19.1667	66.6667	58.4667	74.5667	28.1667	25.0667	25.5667	104.867	104.367	104.267	0.766667	0.366667	0.566667
5e-05	59.4667	70.5667	70.8667	75.6667	90.6667	83.6667	34.9667	34.9667	43.4667	1.06667	2.36667	8.76667	40.8667	54.6667	41.6667	3.46667	3.46667	3.96667	40.8667	54.6667	41.6667	11.3667	14.2667	13.0667	32.9667	41.4667	31.7667	7.76667	9.36667	8.66667	26.7667	22.8667	21.6667	6.36667	5.96667	5.16667	88.8667	90.2667	89.8667	-1.33333	-0.533333	-1.23333
2.5e-05	42.5667	33.4667	40.2667	47.8667	51.0667	48.4667	16.6667	13.9667	19.6667	-1.53333	-2.73333	-0.633333	13.4667	18.8667	13.1667	-2.33333	-0.433333	-1.13333	13.4667	18.8667	13.1667	-0.733333	1.16667	-1.93333	7.76667	11.0667	9.06667	1.66667	2.46667	2.66667	12.9667	10.8667	4.86667	1.36667	2.36667	1.36667	71.5667	71.6667	72.5667	-0.133333	-0.633333	-0.933333
1.25e-05	18.0667	19.6667	18.6667	21.1667	31.0667	29.9667	5.56667	4.86667	8.36667	-2.53333	-2.73333	-0.733333	1.86667	3.86667	0.966667	-2.53333	-0.633333	-1.13333	1.86667	3.86667	0.966667	-5.63333	-4.43333	-6.63333	-1.83333	-0.133333	-0.933333	1.56667	1.66667	1.86667	6.46667	4.96667	7.66667	0.566667	0.666667	0.166667	51.9667	52.3667	53.1667	-0.833333	-0.433333	-0.333333
6.25e-06	7.86667	10.4667	9.66667	9.36667	10.5667	10.2667	1.26667	0.166667	-0.833333	-3.13333	-3.03333	-2.93333	-4.13333	-2.73333	-3.63333	-4.03333	-1.73333	-1.43333	-4.13333	-2.73333	-3.63333	-7.33333	-5.73333	-11.8333	-8.83333	-5.93333	-5.53333	-0.333333	-1.03333	-0.433333	2.36667	1.66667	2.76667	-0.833333	-1.03333	-1.33333	35.6667	36.6667	36.6667	-0.133333	0.366667	-0.833333
3.125e-06	1.76667	3.36667	2.96667	6.46667	6.06667	3.76667	-0.933333	-0.733333	-4.43333	-1.93333	-1.73333	-0.433333	-5.03333	-5.03333	-4.93333	-0.933333	-0.733333	-0.533333	-5.03333	-5.03333	-4.93333	-7.23333	-6.33333	-9.83333	-8.53333	-6.93333	-8.03333	-0.933333	-0.433333	-0.333333	1.86667	1.16667	1.86667	-1.13333	-1.73333	-0.933333	22.4667	22.7667	24.2667	0.466667	-0.333333	-1.03333
1.5625e-06	-1.03333	2.36667	1.16667	3.06667	3.46667	2.46667	0.566667	-0.833333	-4.13333	-2.23333	-1.53333	-1.23333	-4.03333	-5.33333	-2.33333	-1.03333	-1.13333	-1.03333	-4.03333	-5.33333	-2.33333	-7.23333	-2.33333	-7.83333	-10.1333	-8.23333	-5.23333	-0.833333	-0.433333	-0.933333	0.666667	-0.133333	0.566667	-1.33333	-0.433333	-0.933333	13.6667	13.6667	15.2667	0.566667	-0.233333	-0.733333
7.8125e-07	-0.133333	0.769998	0.266667	3.96667	7.46667	1.96667	2.56667	1.56667	-2.23333	-0.233333	-0.433333	-0.0333333	-1.03333	-2.23333	-1.93333	-0.333333	0.0666667	-0.133333	-1.03333	-2.23333	-1.93333	-6.13333	-2.33333	-7.43333	-6.53333	-5.13333	-6.33333	0.466667	0.566667	0.366667	0.566667	1.26667	0.866667	-0.433333	-0.533333	-0.733333	8.26667	8.26667	9.16667	0.766667	-0.333333	-0.433333

## Sheet: Fig1e
Compound concentration (M)	CY000969			CY000970			CY001027			CY001028			CY001110			CY001146			CY001896			CY001969			CY001990			CY001994			CY002028			CY002035			FC-A			DMSO
0.0001	30.4667	36.5667	39.5667	49.4667	44.0667	55.9667	14.8667	14.7667	12.4667	39.1667	36.7667	42.5667	0.266667	1.46667	3.06667	3.76667	3.66667	4.06667	4.06667	4.86667	2.46667	90.6667	90.0667	105.767	2.46667	4.16667	3.76667	2.46667	3.56667	4.16667	7.86667	8.06667	8.26667	19.3667	21.5667	22.8667	1.66667	1.16667	2.26667	1.46667	2.46667	2.26667
5e-05	11.7667	14.4667	19.2667	29.6667	26.2667	32.2667	5.76667	6.86667	5.66667	1.26667	2.06667	3.76667	-0.333333	0.266667	0.266667	-0.0333333	-0.0333333	-1.73333	1.86667	1.16667	1.76667	3.06667	5.26667	0.366667	1.26667	1.46667	0.866667	0.466667	1.26667	0.866667	3.26667	3.46667	4.46667	9.76667	9.06667	9.56667	1.66667	1.06667	1.26667	1.06667	1.06667	1.06667
2.5e-05	5.06667	6.16667	7.76667	12.7667	12.6667	13.5667	1.66667	1.16667	1.16667	-0.333333	-0.633333	-0.633333	-0.833333	-1.03333	-0.233333	-1.53333	-1.23333	-0.733333	-0.133333	0.466667	0.566667	-0.333333	0.666667	-0.933333	-0.933333	0.266667	1.06667	-0.433333	-0.733333	-0.233333	1.36667	1.36667	1.46667	4.16667	3.36667	3.86667	-0.0333333	0.666667	0.866667	0.266667	0.366667	0.166667
1.25e-05	1.66667	1.96667	3.86667	6.86667	6.86667	8.66667	0.466667	1.26667	0.966667	-1.03333	-1.73333	-0.833333	0.0666667	-0.233333	0.166667	-0.633333	0.0666667	-0.133333	0.466667	0.166667	-0.233333	-0.633333	0.0666667	-0.533333	-0.333333	0.266667	0.466667	-0.233333	-0.333333	-0.0333333	-1.93333	1.46667	1.26667	2.16667	2.66667	2.66667	0.566667	0.666667	0.666667	-0.333333	0.966667	0.366667
6.25e-06	0.766667	0.566667	-0.233333	1.36667	2.16667	2.96667	-0.133333	-1.33333	-0.133333	-0.733333	-1.73333	-1.43333	-1.33333	-0.933333	-1.33333	-2.13333	-0.533333	-0.233333	-0.933333	-0.933333	-0.333333	-0.833333	-1.73333	-1.93333	-2.53333	-1.63333	0.466667	-0.133333	-1.23333	-0.533333	0.266667	-0.533333	0.666667	0.566667	0.566667	1.06667	0.0666667	-0.233333	-0.333333	0.266667	0.866667	0.666667
3.125e-06	-0.533333	-0.133333	1.06667	1.36667	2.66667	1.46667	-0.0333333	0.0666667	-0.333333	-0.533333	-0.333333	-0.0333333	-0.633333	0.166667	-0.733333	1.06667	0.0666667	0.0666667	-0.133333	-0.333333	-0.633333	-0.433333	-1.43333	-0.533333	-0.833333	-0.533333	-0.733333	0.0666667	0.0666667	0.0666667	0.366667	0.666667	0.366667	0.666667	0.566667	0.466667	0.0666667	-0.0333333	0.666667	-0.0333333	0.366667	0.266667
1.5625e-06	0.566667	-0.233333	0.266667	0.566667	0.166667	-0.0333333	-1.23333	-0.833333	-0.633333	-0.333333	-0.833333	-0.533333	-0.333333	-0.633333	-0.633333	0.0666667	2.76667	-0.733333	-0.133333	-0.633333	-0.333333	-1.53333	-0.133333	-1.23333	-2.03333	-0.633333	-1.13333	-0.133333	-0.233333	0.166667	0.566667	-0.133333	0.466667	0.266667	2.86667	0.266667	0.166667	0.666667	0.366667	0.166667	0.266667	0.366667
7.8125e-07	0.166667	0.766667	1.36667	1.26667	1.06667	0.966667	0.766667	0.466667	0.366667	0.466667	1.16667	0.566667	0.0666667	0.266667	-0.0333333	0.966667	0.666667	1.46667	0.866667	0.866667	0.566667	0.466667	0.266667	-0.133333	-0.433333	0.0666667	-0.133333	0.566667	0.966667	0.566667	1.36667	0.866667	0.466667	1.06667	0.966667	0.266667	1.36667	0.666667	-0.133333	0.166667	-0.0333333	-0.133333

## Sheet: Fig2a
	Samples	Initial hits	Follow up
		164.648
		150.32
		123.71
		93.0064
		77.6546
1	0.895522
2	-1.15139
3	-1.15139
4	1.91898
5	4.98934
6	0.895522
7	-2.17484
8	1.91898
9	-0.127932
10	-2.17484
11	-0.127932
12	6.01279
13	-0.127932
14	-0.127932
15	0.895522
16	1.91898
17	3.96589
18	3.96589
19	0.895522
20	1.91898
21	-1.15139
22	2.94243
23	2.94243
24	16.2473
25	7.03625
26	1.91898
27	3.96589
28	1.91898
29	2.94243
30	4.98934
31	1.91898
32	4.98934
33	0.895522
34	2.94243
35	3.96589
36	1.91898
37	7.03625
38	6.01279
39	51.0448
40	12.1535
41	12.1535
42	11.1301
43	8.0597
44	8.0597
45	9.08316
46	11.1301
47	13.177
48	0.895522
49	12.1535
50	3.96589
51	7.03625
52	10.1066
53	6.01279
54	-0.127932
55	6.01279
56	6.01279
57	0.895522
58	0.895522
59	14.2004
60	13.177
61	2.94243
62	11.1301
63	11.1301
64	6.01279
65	24.435
66	12.1535
67	13.177
68	9.08316
69	11.1301
70	7.03625
71	45.9275
72	13.177
73	9.08316
74	10.1066
75	70.4904
76	13.177
77	9.08316
78	12.1535
79	52.0682
80	7.03625
81	2.94243
82	1.91898
83	8.0597
84	85.8422
85	20.3411
86	124.734
87	71.5139
88	15.2239
89	82.7719
90	9.08316
91	4.98934
92	30.5757
93	24.435
94	6.01279
95	29.5522
96	9.08316
97	9.08316
98	4.98934
99	0.895522
100	7.03625
101	4.98934
102	4.98934
103	13.177
104	3.96589
105	11.1301
106	4.98934
107	9.08316
108	8.0597
109	9.08316
110	13.177
111	16.2473
112	9.08316
113	12.1535
114	16.2473
115	81.7484
116	34.6695
117	4.98934
118	2.94243
119	-3.19829
120	2.94243
121	3.96589
122	2.94243
123	3.96589
124	6.01279
125	-0.127932
126	24.435
127	8.0597
128	2.94243
129	4.98934
130	7.03625
131	2.94243
132	4.98934
133	7.03625
134	14.2004
135			246.524
136	15.2239
137	8.0597
138	3.96589
139	4.98934
140	4.98934
141	7.03625
142	6.01279
143	8.0597
144	4.98934
145		72.5373
146	90.9595
147	83.7953
148	81.7484
149	2.94243
150	2.94243
151	30.5757
152	-0.127932
153	70.4904
154	94.0298
155	25.4584
156	58.209
157	0.895522
158	-0.127932
159	0.895522
160	1.91898
161	4.98934
162	3.96589
163	3.96589
164	97.1002
165	1.91898
166	1.91898
167	51.0448
168	149.296
169	102.218
170	68.4435
171	7.03625
172	2.94243
173	6.01279
174	2.94243
175	3.96589
176	7.03625
177	3.96589
178	2.94243
179	96.0768
180	12.1535
181	28.5288
182	13.177
183	3.96589
184	12.1535
185	6.01279
186	11.1301
187	12.1535
188	4.98934
189	2.94243
190	10.1066
191	2.94243
192	3.96589
193	0.895522
194	-3.19829
195	1.91898
196	6.01279
197	4.98934
198	7.03625
199	-1.15139
200	-0.127932
201	1.91898
202	1.91898
203	3.96589
204	1.91898
205	3.96589
206	7.03625
207	-2.17484
208	7.03625
209	3.96589
210	2.94243
211	2.94243
212	-0.127932
213	0.895522
214	0.895522
215	3.96589
216	-0.127932
217	2.94243
218	7.03625
219	2.94243
220	3.96589
221	13.177
222	0.895522
223	2.94243
224	2.94243
225	2.94243
226	0.895522
227	3.96589
228	2.94243
229	6.01279
230	4.98934
231	-0.127932
232		59.2324
233	13.177
234	7.03625
235	56.1621
236			75.6077
237	12.1535
238	3.96589
239	87.8891
240	3.96589
241	11.1301
242	10.1066
243	9.08316
244	0.895522
245	3.96589
246	0.895522
247	-0.127932
248	4.98934
249	66.3966
250	23.4115
251			142.132
252	123.71
253	100.171
254	28.5288
255	3.96589
256	90.9595
257	8.0597
258	2.94243
259	3.96589
260	3.96589
261		102.218
262	55.1386
263	123.71
264	137.015
265	85.8422
266	65.3731
267	8.0597
268	38.7633
269	118.593
270	85.8422
271	8.0597
272	44.904
273	36.7164
274	-3.19829
275	-1.15139
276	0.895522
277	4.98934
278	7.03625
279	4.98934
280	20.3411
281	100.171
282	14.2004
283	52.0682
284	16.2473
285	14.2004
286	6.01279
287	18.2942
288	40.8102
289	7.03625
290	6.01279
291	3.96589
292	3.96589
293	6.01279
294	2.94243
295	8.0597
296	6.01279
297	4.98934
298	6.01279
299	6.01279
300	35.693
301	-2.17484
302	6.01279
303	2.94243
304	3.96589
305	6.01279
306	3.96589
307		105.288
308	6.01279
309	1.91898
310			204.563
311	197.399
312	6.01279
313	2.94243
314	97.1002
315	6.01279
316	4.98934
317	4.98934
318	3.96589
319	0.895522
320	-1.15139
321	1.91898
322	6.01279
323	8.0597
324	29.5522
325	175.906
326	2.94243
327	9.08316
328	6.01279
329	180
330		59.2324
331	57.1855
332	161.578
333	84.8188
334	4.98934
335	0.895522
336	98.1237
337	169.766
338	148.273
339	120.64
340	-8.31556
341	1.91898
342	7.03625
343	2.94243
344	1.91898
345	3.96589
346	4.98934
347	99.1471
348	23.4115
349	8.0597
350	16.2473
351	26.4819
352	38.7633
353	6.01279
354	14.2004
355	25.4584
356	2.94243
357	2.94243
358	3.96589
359	8.0597
360	6.01279
361	9.08316
362	12.1535
363	3.96589
364	4.98934
365	7.03625
366	29.5522
367	3.96589
368		20.3411
369	18.2942
370	11.1301
371	8.0597
372	16.2473
373	15.2239
374	13.177
375	13.177
376	15.2239
377	17.2708
378	18.2942
379	14.2004
380	7.03625
381	8.0597
382	38.7633
383	13.177
384	13.177
385	16.2473
386	3.96589
387			123.71
388	45.9275
389	14.2004
390	11.1301
391	14.2004
392	8.0597
393	6.01279
394			262.9
395	11.1301
396	15.2239
397	36.7164
398	17.2708
399	7.03625
400	2.94243
401	15.2239
402	38.7633
403	36.7164
404	18.2942
405	117.569
406	21.3646
407	14.2004
408	10.1066
409	11.1301
410	30.5757
411	4.98934
412	1.91898
413	4.98934
414	8.0597
415	3.96589
416	13.177
417	17.2708
418	23.4115
419	28.5288
420	22.3881
421	18.2942
422	10.1066
423	8.0597
424	30.5757
425		39.7868
426	55.1386
427	160.554
428			159.531
429	11.1301
430	66.3966
431			171.812
432	113.475
433	43.8806
434	185.117
435	142.132
436	83.7953
437	122.687
438	17.2708
439	155.437
440	4.98934
441	4.98934
442	10.1066
443	35.693
444	53.0917
445	99.1471
446	126.78
447	9.08316
448	11.1301
449			181.024
450	41.8337
451	69.4669
452	77.6546
453	10.1066
454	125.757
455	28.5288
456	63.3262
457	35.693
458	15.2239
459	19.3177
460	6.01279
461	4.98934
462	10.1066
463	184.094
464			183.07
465	96.0768
466			225.032
467	155.437
468	39.7868
469	10.1066
470	6.01279
471	22.3881
472	1.91898
473	6.01279
474	2.94243
475			126.78
476	19.3177
477	41.8337
478	11.1301
479	45.9275
480	99.1471

## Sheet: Fig2b
With 14-3-3
Compound concentration (M)	CY001951	CY007183	CY007274	CY007288	CY007345	CY007424	CY007455	CY007458	CY007476	CY007491	CY007493	CY007502	FC-A	DMSO
0.00071		275
0.000355		249
0.0001775		211
8.875e-05		145
4.4375e-05		80
2.21875e-05		49
1.10938e-05		24
5.54688e-06		14
2.77344e-06		8
1.38672e-06		7
6.93359e-07		5
3.4668e-07		4
1.7334e-07		4
8.66699e-08		2
4.3335e-08		3
2.16675e-08		4
1.08337e-08		2
5.41687e-09		4
2.70843e-09		4
1.35422e-09		3
6.77109e-10		4
3.38554e-10		2
0.0006			184
0.0003			76
0.00015			26
7.5e-05			11
3.75e-05			8
1.875e-05			5
9.375e-06			3
4.6875e-06			5
2.34375e-06			5
1.17187e-06			5
5.85938e-07			5
2.92969e-07			5
1.46484e-07			4
7.32422e-08			3
3.66211e-08			7
1.83105e-08			4
9.15527e-09			7
4.57764e-09			3
2.28882e-09			4
1.14441e-09			5
5.72205e-10			4
2.86102e-10			1
0.001	252			224	248	271	244	252	257	240			133	15
0.0005	201			194	238	257	209	221	230	193			116	5
0.00025	143			149	224	263	170	179	186	142			104	4
0.000125	73			97	191	244	107	124	124	83			91	1
6.25e-05	33			55	137	193	53	65	59	35			70	3
3.125e-05	16			30	90	122	26	33	24	18			53	1
1.5625e-05	9			16	52	52	15	15	13	9			37	2
7.8125e-06	7			9	28	27	8	11	10	7			23	1
3.90625e-06	6			8	14	12	9	8	6	7			15	1
1.95313e-06	6			5	8	6	5	5	5	6			6	4
9.76563e-07	6			6	7	7	4	6	5	5			5	4
4.88281e-07	5			6	6	7	4	6	4	5			4	2
2.44141e-07	4			5	5	7	6	5	4	6			2	1
1.2207e-07	4			4	6	5	7	4	3	8			1	0
6.10352e-08	5			4	7	5	5	5	6	5			1	2
3.05176e-08	4			5	4	6	4	6	6	3			2	2
1.52588e-08	5			6	4	7	4	4	4	6			2	4
7.6294e-09	3			7	5	4	5	7	5	4			3	2
3.8147e-09	4			4	7	7	4	5	5	6			3	4
1.90735e-09	4			5	4	5	3	4	2	5			0	2
9.53674e-10	3			6	5	5	6	5	3	5			5	0
4.76837e-10	3			6	5	4	5	6	1	4			1	0
0.00068											184
0.00034											117
0.00017											71
8.5e-05											37
4.25e-05											18
2.125e-05											10
1.0625e-05											4
5.3125e-06											6
2.65625e-06											5
1.32813e-06											4
6.64062e-07											3
3.32031e-07											4
1.66016e-07											5
8.30078e-08											2
4.15039e-08											3
2.0752e-08											3
1.0376e-08											3
5.18799e-09											3
2.59399e-09											3
1.297e-09											2
6.48499e-10											1
3.24249e-10											2
0.00095												241
0.000475												188
0.0002375												127
0.00011875												67
5.9375e-05												26
2.96875e-05												6
1.48437e-05												6
7.42187e-06												6
3.71094e-06												4
1.85547e-06												3
9.27734e-07												3
4.63867e-07												6
2.31934e-07												4
1.15967e-07												3
5.79834e-08												4
2.89917e-08												3
1.44958e-08												1
7.24792e-09												3
3.62396e-09												3
1.81198e-09												2
9.05991e-10												2
4.52995e-10												1
No 14-3-3
Compound concentration (M)	CY001951	CY007183	CY007274	CY007288	CY007345	CY007424	CY007455	CY007458	CY007476	CY007491	CY007493	CY007502	FC-A	DMSO
0.00071		275
0.000355		249
0.0001775		211
8.875e-05		145
4.4375e-05		80
2.21875e-05		49
1.10938e-05		24
5.54688e-06		14
2.77344e-06		8
1.38672e-06		7
6.93359e-07		5
3.4668e-07		4
1.7334e-07		4
8.66699e-08		2
4.3335e-08		3
2.16675e-08		4
1.08337e-08		2
5.41687e-09		4
2.70843e-09		4
1.35422e-09		3
6.77109e-10		4
3.38554e-10		2
0.0006			184
0.0003			76
0.00015			26
7.5e-05			11
3.75e-05			8
1.875e-05			5
9.375e-06			3
4.6875e-06			5
2.34375e-06			5
1.17187e-06			5
5.85938e-07			5
2.92969e-07			5
1.46484e-07			4
7.32422e-08			3
3.66211e-08			7
1.83105e-08			4
9.15527e-09			7
4.57764e-09			3
2.28882e-09			4
1.14441e-09			5
5.72205e-10			4
2.86102e-10			1
0.001	252			224	248	271	244	252	257	240			133	15
0.0005	201			194	238	257	209	221	230	193			116	5
0.00025	143			149	224	263	170	179	186	142			104	4
0.000125	73			97	191	244	107	124	124	83			91	1
6.25e-05	33			55	137	193	53	65	59	35			70	3
3.125e-05	16			30	90	122	26	33	24	18			53	1
1.5625e-05	9			16	52	52	15	15	13	9			37	2
7.8125e-06	7			9	28	27	8	11	10	7			23	1
3.90625e-06	6			8	14	12	9	8	6	7			15	1
1.95313e-06	6			5	8	6	5	5	5	6			6	4
9.76563e-07	6			6	7	7	4	6	5	5			5	4
4.88281e-07	5			6	6	7	4	6	4	5			4	2
2.44141e-07	4			5	5	7	6	5	4	6			2	1
1.2207e-07	4			4	6	5	7	4	3	8			1	0
6.10352e-08	5			4	7	5	5	5	6	5			1	2
3.05176e-08	4			5	4	6	4	6	6	3			2	2
1.52588e-08	5			6	4	7	4	4	4	6			2	4
7.6294e-09	3			7	5	4	5	7	5	4			3	2
3.8147e-09	4			4	7	7	4	5	5	6			3	4
1.90735e-09	4			5	4	5	3	4	2	5			0	2
9.53674e-10	3			6	5	5	6	5	3	5			5	0
4.76837e-10	3			6	5	4	5	6	1	4			1	0
0.00068											184
0.00034											117
0.00017											71
8.5e-05											37
4.25e-05											18
2.125e-05											10
1.0625e-05											4
5.3125e-06											6
2.65625e-06											5
1.32813e-06											4
6.64062e-07											3
3.32031e-07											4
1.66016e-07											5
8.30078e-08											2
4.15039e-08											3
2.0752e-08											3
1.0376e-08											3
5.18799e-09											3
2.59399e-09											3
1.297e-09											2
6.48499e-10											1
3.24249e-10											2
0.00095												241
0.000475												188
0.0002375												127
0.00011875												67
5.9375e-05												26
2.96875e-05												6
1.48437e-05												6
7.42187e-06												6
3.71094e-06												4
1.85547e-06												3
9.27734e-07												3
4.63867e-07												6
2.31934e-07												4
1.15967e-07												3
5.79834e-08												4
2.89917e-08												3
1.44958e-08												1
7.24792e-09												3
3.62396e-09												3
1.81198e-09												2
9.05991e-10												2
4.52995e-10												1

## Sheet: Fig3f
14-3-3β concentration (M)	DMSO control			FC-A (100 μM)			CY compound (100 μM)			FC-A + CY compound
0.000146	183	178	182	232	230	229	273	279	275	308	303	298
7.3e-05	165	159	166	227	226	224	296	299	297	319	315	315
3.65e-05	141	132	143	216	213	212	307	310	308	323	322	322
1.825e-05	110	100	115	202	191	192	314	315	314	326	328	326
9.125e-06	80	72	81	171	164	159	315	317	318	329	329	329
4.5625e-06	52	48	53	137	131	124	317	318	318	330	330	331
2.28125e-06	35	28	34	97	94	86	316	320	319	330	330	330
1.14063e-06	19	18	20	66	63	57	310	315	315	326	327	328
5.70313e-07	13	14	13	40	40	33	296	301	305	324	327	327
2.85156e-07	13	11	10	24	22	22	272	281	287	317	318	322
1.42578e-07	10	8	5	15	16	14	233	249	253	302	306	307
7.12891e-08	5	7	6	10	11	10	174	189	198	278	281	287
3.56445e-08	7	7	5	9	9	7	106	123	130	218	225	240
1.78223e-08	6	5	4	6	7	6	61	74	73	145	147	163
8.91113e-09	4	5	5	4	8	6	35	43	42	84	88	95
4.45557e-09	5	5	4	4	7	9	22	25	26	50	52	57
2.22778e-09	3	5	5	6	8	5	16	16	22	30	30	36
1.11389e-09	6	5	4	5	7	8	17	14	15	23	23	23
5.56946e-10	6	4	5	6	6	5	13	13	15	18	18	19
2.78473e-10	5	6	6	6	5	4	14	10	12	17	16	14
1.39236e-10	4	4	4	5	5	3	11	11	13	15	15	14

## Sheet: Fig3g
Figure 3g:
	Uncropped western blots:
Antibodies used:
	For the pulldown:
		ANTI-CFTR mouse monoclonal M3A7 (ab270238 abcam)
		ANTI-PAN 14-3-3 mouse monoclonal antibody (H8) (SC1657 Santa Cruz)
	For the western blot:
		Anti-CFTR rabbit polyclonal (ab181782 abcam)
		Anti-PAN 14-3-3 Rabbit monoclonal antibody (Y62) (ab32560 abcam)
		Secondary for the western blot GOAT anti-rabbit HRP (SC2004 Santa Cruz).

## Sheet: Fig5a
DMSO				CY001951				CY007184				CY007274				CY007288				CY007345				CY007424				CY007455				CY007458				CY007476				CY007491				CY007493				CY007502
-24.4738	-21.2821	45.7565		85.2534	218.237	180.048	282.523	134.016	155.815	113.031	187.833	30.3327	97.1125	156.371	55.1985	916.74	800.091	871.094	781.005	-42.2555	-20.6074	61.7766	72.7311	1698.78	1774.35	1725.92	1889.17	15.0857	101.743	158.532	44.3829	354.117	244.376	379.817	293.603	1288.45	1177.16	1241.43	1259.33	1616.06	1494.72	1508.75	1545.64	225.716	325.901	303.406	383.168	344.243	408.371
[truncated: 11 more columns]

## Sheet: Fig5b
DMSO						CY001951						CY007184						CY007274						CY007288						CY007345						CY007424						CY007455						CY007458
45.429	55.929	55.179	60	62.571	55.125	93.607	85.25	102.571	92.764	112.821	82.214	66.821	63.429	64.429	58.607	63.464	59.5	28.372	23.402	30.964	34.071	32.5	30.821	56.536	49	51.321	53.964	53	52.964	99.75	93	100.071	96.107	84.214	89.179	405.536	378.214	384.321	349.393	433.679	385.071	35.786	28.786	56.25	44.357	64.929	56.893	121.393	152.286
[truncated: 46 more columns]

[truncated: 6 more sheets: Fig5c, Fig5d, SupplFig1, ZZFigS2_d4o, SupplFig2, SupplFig 4]
